# Supplementary material for: Towards Lifespan Automation for Caenorhabditis elegans Based on Deep Learning: Analysing Convolutional and Recurrent Neural Networks for Dead or Live Classification
Source: Sensors (Basel). 2021 Jul 20;21(14):4943. doi: 10.3390/s21144943 (PMC8309694; doi:10.3390/s21144943)
Supplement: Supplementary file 1 [file sensors-21-04943-s001.zip]

Archive with 1 entries (1 files):
- sensors-1258645-supplementary.pdf
